# Supplementary material for: Very low embryonic crude oil exposures cause lasting cardiac defects in salmon and herring
Source: Sci Rep. 2015 Sep 8;5:13499. doi: 10.1038/srep13499 (PMC4561892; doi:10.1038/srep13499)
Supplement: Supplementary Database S1 [file srep13499-s2.xls]

## Sheet: Sheet1
																										Raw data as submitted
					Min	1					900	1	0	0
					Max	1					900	1	0	0
		seq		SIN	type	Rep	LAB	QCbatch	strMAT	LabSam	Vol	Proportion	DryWt	WetWt	AnalysisType	Catno	NaphD8	Acend10	Phend10	Anthra10	Banth12	Chryd12	Benad12	Peryd12	Units	Naph	Menap2	MENAP1	DIMETH	C2NAPH	TRIMETH	C3NAPH	C4NAPH	BIPHENYL	ACENTHY	ACENTHE	FLUORENE	C1FLUOR	C2FLUOR	C3FLUOR	C4FLUOR	DITHIO	C1DITHIO	C2DITHIO	C3DITHIO	C4DITHIO	PHENANTH	MEPHEN1	C1PHENAN
				-900	QC	1	ABL	20130118DD	PEMD	MBLK		1			QCBLANK	RMB_000	94.164	97.7448	103.751			99.9483	100.776	99.2877	ng	14.9107	3.85911	2.04371	1.05031	3.68604	0	8.77363	0.810082	1.66434	0	1.94162	1.10232	0	0	0	0	0.831532	0	0	0	0	2.53869	0.238019	2.02603
DateCollected	year	location		SIN	type	Rep	LAB	QCbatch2010	strMAT	LabSam	Vol	Proportion	DryWt	WetWt	AnalysisType	Catno	NaphD8	Acend10	Phend10	Anthra10	Banth12	Chryd12	Benad12	Peryd12	Units	Naph	Menap2	MENAP1	DIMETH	C2NAPH	TRIMETH	C3NAPH	C4NAPH	BIPHENYL	ACENTHY	ACENTHE	FLUORENE	C1FLUOR	C2FLUOR	C3FLUOR	C4FLUOR	DITHIO	C1DITHIO	C2DITHIO	C3DITHIO	C4DITHIO	PHENANTH	MEPHEN1	C1PHENAN
1989-04-02	1989	HERRB		1313		1	ABL	H042590			900				WATER	NMFS_016	28.04	54.04	82.89			147.55	61.78	71.45	ng/L	904.48	1011.56	1215.82	2479.64	43342.6	0	122.25	153.64	749.63	127.08	777.69	331.12	11.32	566.34	8713.37	0	221.54	964.67	144.57	1203.28	0	184.36	0	68.09
1989-04-03	1989	GREEI		1244		1	ABL	H101090			900				WATER	NMFS_014	92.05	94.31	104.18			103.54	134.94	120.86	ng/L	4148.3	32.68	45.74	79.51	4958.26	10.29	91.57	126.34	12.21	0	2.81	6.52	399.52	139.36	187.89	0	0	155.39	116.18	1502.55	0	22.76	17.52	297.53
1989-04-03	1989	SNUGH		1225		1	ABL	H101590			900				WATER	NMFS_014	117.06	103.36	95.71			84.74	80.55	88.98	ng/L	995.28	1087.51	955.5	402.62	1921.28	135.59	879.8	122.13	228.29	23.19	16.05	86.56	86.38	21.77	0	0	137.88	88.51	38.58	0	0	171.01	102.86	179.25
1989-04-04	1989	ROCKB		1249		1	ABL	H091390			900				WATER	NMFS_015	93.6	93.64	93.36			96.88	114.37	133.86	ng/L	2993.14	13.26	19.98	26.2	955.87	0	10.36	39.59	0	0	0	0	132.31	223.48	56.23	0	0	48.87	30.38	745.44	0	0	0	61.92
1989-04-03	1989	SNUGH		1224		1	ABL	H091390			900				WATER	NMFS_014	95.09	87.09	79.85			57.19	51.4	62.02	ng/L	926.99	920.44	838.33	345	1689.92	128.21	789.09	178.44	190.58	0	0	75.19	97.15	51.63	43.6	0	129.2	112.2	66.94	17.44	0	146.58	37.69	154.67
1989-04-03	1989	SNUGH		1223		1	ABL	H041890			900				WATER	NMFS_014	56.78	70.15	98.56			94.06	96.44	96.63	ng/L	863.38	986.2	896.53	318.35	1553.04	150.28	812.81	214.46	176.06	0	0	99.31	11.46	0	0	0	119.83	98.93	36.14	0	0	129.67	86.15	152.68
1989-04-01	1989	ELEAI		1295		1	ABL	H042590			900				WATER	NMFS_016	54.69	71.48	91.58			97.91	108.25	106.29	ng/L	1388.35	873.03	759.78	257.43	1096.69	94.8	603.01	159.4	135.44	0	24.64	59.91	18.9	90.03	43.56	0	77.86	67.71	63.5	45.82	0	88.02	70.06	119.04
1989-04-13	1989	HERRB		2322		1	ABL	H060392			900				WATER	NMFS_020	116.51	115.7	113.57			118.65	129.63	135.99	ng/L	1960.26	446.19	357.23	163.93	763.56	84.77	489.06	189.57	219.98	27.59	21.05	57.87	186.83	109.22	56.06	0	84.31	95.32	72.28	33.15	0	131.38	54.38	191.59
1989-04-01	1989	ELEAI		1296		1	ABL	H081590			900				WATER	NMFS_016	99.79	101.7	93.96			80.4	84.61	98.07	ng/L	1272.59	882.68	777.01	257.38	1305.63	85.18	505.53	120.53	147.68	0	0	44	37.15	32.59	0	0	76.94	79.7	22.23	0	0	92.75	60.76	107.23
1989-04-15	1989	SMITI		2173		1	ABL	H060392			900				WATER	NMFS_017	112.85	108.84	103.88			93.5	97.59	107.01	ng/L	2821.6	351.85	221.16	67.3	289.44	32.98	190.72	51.79	59.97	0	45.31	20.94	1153.33	226.14	14.43	0	20.38	38.42	25.12	13.29	0	40.85	15.36	59.75
1989-04-02	1989	SHELB		1190		1	ABL	H052190		1190	900				WATER	NMFS_013	111.42	108.7	197.36			272.92	498.72	485.31	ng/L	431.26	0	0	844.44	1664.26	0	76.07	356.62	0	0	0	0	215.44	256.51	684.68		0	157.54	0	0		0	0	0
1989-05-05	1989	SMITI		2510		1	ABL	H040191			900				WATER	NMFS_022	100.36	102.55	118.33			107.37	0.14	0.11	ng/L	135.29	21.64	14	9.28	42.9	0	53.03	94	8.08	2.6	0	5.94	55.03	32.13	21.86	0	0	23.03	22.85	17.63	0	21.13	9.23	40.61
1989-04-04	1989	ELEAI		1163		1	ABL	H081590			900				WATER	NMFS_013	100.59	102.71	107.16			116.57	137.2	143.29	ng/L	851.33	210.48	198.34	115.73	552.7	0	368.41	210.32	45.39	0	8.71	26.26	137.41	108.86	75.07	0	49.91	145.39	117.34	121.97	0	74.96	53.81	185.27
1989-04-01	1989	ELEAI		1300		1	ABL	H052190			900				WATER	NMFS_016	96.24	100.51	110.94			99.23	128.82	128.12	ng/L	837.22	442.72	362.37	161.99	699.71	56.63	352.72	203.65	71.45	0	6.04	23.6	144.44	68	41.33	0	40.63	79.08	49	48.41	0	55.06	20.31	113.67
1989-04-01	1989	ELEAI		1298		1	ABL	H100390			900				WATER	NMFS_016	102.45	99.73	104.98			123.15	145.01	141.98	ng/L	1084.44	405.13	318.85	158.17	816.45	54.42	338.37	87.52	65.9	0	0	23.95	59.75	14.65	0	0	36.08	50.84	24.65	92.5	0	51.4	57.92	100.38
1989-04-04	1989	ELEAI		1166		1	ABL	H052190			900				WATER	NMFS_013	105.05	103.16	109.66			95.58	113.05	112.42	ng/L	826.35	193.85	170.54	96.28	449.18	0	282.42	230.71	42.69	0	0	21.13	151.02	104.47	91.7	0	44.38	112.87	96.08	92.19	0	64.97	88.46	188.5
1989-05-06	1989	NWBAY		2522		1	ABL	H040291			900				WATER	NMFS_022	97.66	103.95	99.41			100.82	102.82	99.55	ng/L	819.2	116.5	117.66	52.78	263.42	32.78	185.69	127.74	25.46	0	0	23.48	1370.77	101.34	45.89	0	48.32	91.51	63.56	40.27	0	65.26	27.89	114.83
1989-04-02	1989	HERRB		1314		1	ABL	H081590			900				WATER	NMFS_016	95.47	103.58	99.4			94.82	100.57	108.73	ng/L	681.31	502.75	455.01	164.6	879.36	0	386.61	158.21	92.36	0	0	50.44	30.27	27.68	20.11	0	78.32	71.7	42.64	0	0	82.51	21.9	90.36
1989-04-04	1989	ELEAI		1162		1	ABL	H040690			900				WATER	NMFS_013	71.62	85.12	101.79			94.09	103.46	103.02	ng/L	781.5	214.45	185.7	111.78	549.46	69.24	396.22	185.18	41.48	0	0	27.32	47.23	111.06	108.68	0	51.47	92.98	67.82	101.67	0	61.71	79.08	140.44
1989-04-04	1989	ELEAI		1164		1	ABL	H082290			900				WATER	NMFS_013	113.13	99.88	98.42			84.45	91.81	92.03	ng/L	615.92	188.09	178.71	107.57	516.46	56.98	337.39	223.57	42.56	0	0	23.58	153.02	126.86	34.11	0	48.51	96.05	86.28	84.27	0	87.37	82.41	155.79
1989-04-13	1989	NWBAY		2305		1	ABL	H060392			900				WATER	NMFS_019	117.54	115.44	109.41			111.04	104.4	112.43	ng/L	1977.95	262.76	181.34	55.13	240	24.48	144.1	61.98	70.35	0	23.07	15.23	131.61	19.06	2.18	0	17.26	21.08	19.05	7.26	0	32.88	28.23	49.97
1989-04-04	1989	SMITI		1157		1	ABL	H081590			900				WATER	NMFS_013	101.21	101.62	100.33			101.92	113.99	120.6	ng/L	891.94	222.34	199.13	103.55	461.74	0	205.34	127.01	44.17	0	0	23.01	199.02	44.44	9.62	0	37.05	100.24	63.68	55.18	0	51.11	21.2	96.5
1989-04-04	1989	SMITI		1158		1	ABL	H082290			900				WATER	NMFS_013	94.59	96.01	97.62			84.89	95.91	98.25	ng/L	953.51	231.71	214.11	99.16	488.4	44.7	278.22	248.97	44.18	0	0	21.62	189.66	52.45	28.04	0	36.63	87.47	73.26	43.43	0	58.7	0	58.29
1989-04-01	1989	ELEAI		1299		1	ABL	H101590			900				WATER	NMFS_016	110.53	103.27	95.44			92.13	113.13	110.25	ng/L	935.89	425.15	352.12	163.78	677.69	48.64	296.37	23.63	70.22	0	0	22.96	27.23	9.46	0	0	36.89	45.58	32.04	0	0	53.58	25.2	92.35
1989-04-15	1989	SMITI		2269		1	ABL	G060392			900				WATER	NMFS_019	120.1	120.16	114.8			126.25	152.55	148.21	ng/L	2259.85	226.79	125.57	25.67	86.14	14.1	61.83	13.3	15.92	0	11.41	10.74	266.47	57.49	12.27	0	4.86	9.14	9.96	4.94	0	14.04	5.22	25.03
1989-04-13	1989	NWBAY		2304		1	ABL	G060392			900				WATER	NMFS_019	133.36	137.29	135.39			164.28	201.69	197.54	ng/L	1138.32	298.35	231.3	90.78	397.53	41.87	247.75	99.18	115.63	0	2.36	24.33	120.51	51.7	23.08	0	33.28	37.25	28.53	14.61	0	53.53	17.58	74.31
1989-04-02	1989	MAINB		1301		1	ABL	H042590			900				WATER	NMFS_016	32.82	60.63	91.01			92.17	95.35	95.36	ng/L	222.75	0	0	0	451.59	0	23.29	102.71	8.52	0	0	0	30.47	83.74	64.78	0	0	2.28	5.42	41.72	0	20.41	0	4.36
1989-04-02	1989	HERRB		1316		1	ABL	H100390			900				WATER	NMFS_016	105.69	99.34	103.56			109.16	117.39	118.84	ng/L	576.78	392.4	340.07	137.43	687.35	56.2	338.75	50.01	82.5	0	0	30.25	39.93	8.47	0	0	54.02	49.88	19.73	0	0	78.86	51.77	93.79
1989-04-12	1989	CABIB		2299		1	ABL	H060392			900				WATER	NMFS_019	113.25	110.32	104.63			94.35	99.53	108.67	ng/L	2157.45	250.15	153.88	36.65	146.38	11.9	71.27	15.71	17.27	0	32.5	8.36	104.73	3.61	6.55	0	6.26	9.34	2.74	0	0	19.44	5.41	23.42
1989-04-15	1989	ELEAI		2179		1	ABL	H060392			900				WATER	NMFS_017	122.66	118.38	112.83			116.65	124.11	132.73	ng/L	1283.41	203.15	153.27	63.82	290.97	34.28	202.47	39.89	86.83	0	15.64	21.81	119.27	111.18	17.08	0	25.22	33.75	26.18	11.7	0	46.15	42.14	72.92
1989-04-04	1989	SMITI		1156		1	ABL	H040690			900				WATER	NMFS_013	85.62	94.51	97.26			84.03	84.53	82.32	ng/L	534.76	260.9	229.07	116.73	627.57	56.26	330.19	90.22	53.25	4.81	7.78	18.03	25.47	32.4	61.81	0	39.74	62.63	38.39	68.24	0	45.66	0	91.73
1989-04-04	1989	ELEAI		1167		1	ABL	H051490			900				WATER	NMFS_013	94.25	98.77	106.63			104.4	115.84	112.1	ng/L	647.42	213.35	183.74	118.67	522.97	55.73	304.2	81.48	45.1	0	0	18.39	0	36.03	7.83	0	44.33	64.47	73.8	42.39	0	58.26	36.02	132.61
1989-04-03	1989	GREEI		1245		1	ABL	H073190			900				WATER	NMFS_015	100.6	103.7	121.1			120.75	154.49	155.11	ng/L	1746.47	47.42	50.67	35.7	237.95	10.16	60.14	43.44	8.46	0	0	6.23	42.23	16.91	30.83	0	0	31.44	17.32	100.65	0	22.42	7.62	37.08
1989-04-02	1989	HERRB		1317		1	ABL	H101090			900				WATER	NMFS_016	89.5	95.36	108.06			101.52	139.19	124.67	ng/L	343.6	268.59	238.86	104.98	553.33	51.62	334.4	124.66	57.48	0	3.69	33.67	51.49	46.51	44.14	0	50.55	49.26	43.18	26.19	0	66.62	47.66	89.61
1989-04-04	1989	SMITI		1260		1	ABL	H042590			900				WATER	NMFS_015	78.19	83.97	91.7			94.85	102.97	100.14	ng/L	474.38	137.48	126.37	111.37	389.98	0	256.57	111.39	41.33	0	0	0	0	74.53	60.38	0	40.69	57.14	104.25	112.29	0	53.53	76.62	127.56
1989-04-04	1989	SMITI		1262		1	ABL	H100390			900				WATER	NMFS_015	100.5	98.34	96.28			100.58	118.67	114.89	ng/L	1421.55	96.79	71.76	58.41	403.35	22.3	111.28	2.99	20.33	0	0	8.19	33.3	11.54	0	0	16.2	33.99	18.79	50.7	0	24.96	29.31	54.92
1989-04-15	1989	SNUGH		2238		1	ABL	H060392			900				WATER	NMFS_018	127.58	125.78	123.35			126.94	141.35	147.34	ng/L	282.36	245.73	210.05	117.73	524.68	59.91	333.19	138.29	48.6	0	0	31.2	147.76	62.15	27.75	0	46.3	54.15	40.95	13.75	0	75.85	31.66	110.39
1989-04-04	1989	MONTS		1258		1	ABL	H051590			900				WATER	NMFS_015	103.59	99.29	102.96			88.55	90.61	97.45	ng/L	786.6	65.85	58.57	57.23	359.95	22.87	131.23	97.02	22.64	0	4.82	13.31	76.09	15.68	51.85	0	23.24	46.07	50.34	117.55	0	30.43	18.14	88.22
1989-04-04	1989	SMITI		1259		1	ABL	H041890			900				WATER	NMFS_015	87.15	93.94	99.3			94.91	104.32	102.95	ng/L	621.04	147.18	135.03	107.35	438.86	51.44	244.23	58.39	35.6	0	0	24.99	21.93	4.11	0	0	45.06	76.17	68.48	40.21	0	53.33	80.51	140.78
1989-04-02	1989	HERRB		1318		1	ABL	H052190			900				WATER	NMFS_016	100.9	103.39	108.76			91.04	111.94	109.93	ng/L	432.42	244.76	227.66	97.01	464.86	42.17	267.81	113.34	54.39	0	4.19	30.22	39.94	97.75	17.19	0	48.69	52.59	34.69	13.64	0	66.03	21.25	86.63
1989-03-31	1989	GRAVB		1307		1	ABL	H042590			900				WATER	NMFS_016	44.17	71.52	91.8			91.92	98.87	99.66	ng/L	687.29	0	0	10.33	245.43	0	22.67	41.07	0.96	0	0	6.66	0	142.13	317.23	0	0	0	19.98	57.59	0	24.45	20.76	51.19
1989-04-04	1989	SMITI		1261		1	ABL	H091390			900				WATER	NMFS_015	104.24	97.04	84.46			71.41	72.59	81.42	ng/L	531.16	148.91	143.02	85.27	367.79	0	217.32	116.59	35.79	0	0	16.6	43.12	40.37	35.55	0	37.42	81.32	77.65	50.52	0	55.55	33.6	116.52
1989-04-15	1989	SMITI		2172		1	ABL	H060392			900				WATER	NMFS_017	125.05	121.46	110.63			101.49	98.66	109.48	ng/L	786.5	163.83	131.97	65.72	289.37	37.31	201.58	71.38	44.65	7.62	7.97	20.12	74.25	22.71	8.47	0	29.45	32.38	21.5	9.91	0	60.85	17.64	67.7
1989-04-01	1989	NAKEI		1287		1	ABL	H101590			900				WATER	NMFS_015	115.66	101.99	97.01			83.62	106.5	103	ng/L	1216.18	19.08	16.68	34.76	70.74	0	0	146.12	5.38	0	0	0	316.75	77.25	0	0	0	104.95	48.97	40.93	0	41.85	0	52.94
1989-05-06	1989	NWBAY		2525		1	ABL	H041091			900				WATER	NMFS_022	103.37	84.43	109.32			87.74	22.13	20.57	ng/L	1268.74	119.92	79.38	24.8	108.71	0	53	75.82	18.28	0	16.74	12.47	379.51	20.9	0	0	11.83	18.21	13.19	0	0	21.91	7.27	36.03
1989-04-04	1989	SMITI		1264		1	ABL	H051590			900				WATER	NMFS_015	102.1	99.69	101.31			78.97	68.85	76.08	ng/L	903.5	82.12	73.05	60.44	231.78	22.46	128.39	92.85	20.34	0	0	8.05	58.09	25.86	40.66	0	19.77	53.69	40.03	38.57	0	30.6	19.24	67.64
1989-04-04	1989	BOISL		1152		1	ABL	H082290			900				WATER	NMFS_013	91.56	94.84	94.01			85.86	96.5	98.23	ng/L	784.92	170.9	161.6	60.49	311.45	22.93	151.88	73.5	31.13	0	0	12.58	71.67	48.09	2.24	0	22.07	40.99	26.59	11.2	0	32.72	15.57	56.78
1989-04-04	1989	BOISL		1154		1	ABL	H052190			900				WATER	NMFS_013	107.42	101.47	110.26			87.72	98.61	104.25	ng/L	678.16	102.44	93.46	47.95	196.51	0	107.69	156.93	24.43	0	0	11.5	214.16	145.57	28.97	0	0	65.29	32.44	53.78	0	28.76	0	65
1989-04-15	1989	ELEAI		2178		1	ABL	H060392			900				WATER	NMFS_017	118.83	116.04	108.52			105.45	113.67	123.23	ng/L	394.71	142.76	123.14	71.04	326.5	40.73	225.31	91.75	59.28	0	0	22.56	80.96	33.06	24.56	0	34.39	40.94	30.87	14.39	0	60.36	19.37	90.51
1989-04-04	1989	BOISL		1151		1	ABL	H081590			900				WATER	NMFS_013	100.36	101.01	98.6			82.34	87.19	93.06	ng/L	624.22	145.89	120.75	60.38	290.38	0	133.17	53.45	32.82	0	0	0	89.92	178.47	0	0	0	48.92	25.16	25.93	0	61.38	0	25.8
1989-04-04	1989	SMITI		1160		1	ABL	H052190			900				WATER	NMFS_013	95.84	95.06	101.33			81.68	94.63	97.73	ng/L	524.03	124.56	107.73	53.9	250.26	23.85	149.13	126.23	24.64	0	0	13.42	125.79	32.35	30.65	0	20.4	50.82	32.07	44.78	0	47.03	11.2	68.73
1989-04-03	1989	MONTS		1204		1	ABL	H040690			900				WATER	NMFS_014	96.72	98.69	100.23			90.32	97.26	95.68	ng/L	454.86	153.31	133.73	75.84	346	0	155.35	297.36	32.69	0	0	14.35	17.66	19.25	41.9	0	13.28	17.61	11.84	11.65	0	18.09	15.15	27.51
1989-04-04	1989	BOISL		1150		1	ABL	H040690			900				WATER	NMFS_013	76.2	88.64	94.77			88.76	90.37	92.18	ng/L	655.36	132.85	113.59	54.08	353.65	0	124.77	37.85	26.11	0	0	13.55	0	14.36	55.29	0	22.17	29	18.48	33.55	0	25.82	27.02	49.5
1989-04-04	1989	ROCKB		1248		1	ABL	H042590			900				WATER	NMFS_015	72.23	82.86	96			96.57	100.99	101.4	ng/L	768.62	0	0.31	0	0	0	0.12	0	0	0	0	0	0	3.26	9.29	0	0	0	0	0	0	0	0	0
1989-04-04	1989	MONTS		1254		1	ABL	H042590			900				WATER	NMFS_015	42.85	67.57	89.74			94.09	113.33	110.13	ng/L	592.24	102.32	94.24	51.76	51.76	29.52	167.33	115.32	14.34	0	6.56	18.2	0	55.77	5.5	0	26.64	26.27	49.86	36.95	0	38.03	45.94	75.52
1989-04-04	1989	SMITI		1161		1	ABL	H051490			900				WATER	NMFS_013	93.26	96.46	107.7			104.75	124.69	119.05	ng/L	847.75	137.02	114.47	68.96	267.78	27.73	151.89	0	24.55	0	0	0	0	4.66	0	0	18.62	24.32	20.16	28.42	0	27.15	0	30.86
1989-04-04	1989	MONTS		1255		1	ABL	H091390			900				WATER	NMFS_015	105.45	97.6	84.26			76.04	72.68	86.13	ng/L	836.72	90.32	97.17	43.59	200.47	0	83.51	11.66	23.54	0	0	13.46	24.78	23.3	13.27	0	0	39.03	29.45	28.19	0	28.43	0	50.53
1989-05-07	1989	EVANI		2569		1	ABL	H040291			900				WATER	NMFS_023	103.38	103.45	92.57			80.66	80.15	80.4	ng/L	1387.09	98.24	50.92	7.16	30.27	0	10.62	9.16	9.82	0	4.71	0	97.38	36.89	0	0	0	2.34	0	0	0	10.08	0	8.87
1989-04-04	1989	MONTS		1256		1	ABL	H100390			900				WATER	NMFS_015	106.11	98.62	91.38			95.68	102.18	101.78	ng/L	1157.91	77.73	52.87	53.31	191.44	0	66.91	0	18.26	0	0	7.42	5.58	0	0	0	17.37	29.47	0	0	0	29.25	0	20.78
1989-05-07	1989	SNUGH		2590		1	ABL	H040291			900				WATER	NMFS_023	99.22	100.4	99.15			85.73	89.81	90.32	ng/L	697.36	81.7	40.84	20.97	74.63	0	34.67	52.41	11.93	0	1.63	6.33	235.19	32.53	8.63	0	11.39	44.85	47.35	42.91	0	23.15	9.39	48.56
1989-05-06	1989	ESHAB		2540		1	ABL	H040291			900				WATER	NMFS_022	65.22	66.75	63.06			60.32	60.04	58.63	ng/L	1209.62	106.2	51.22	9.92	41.37	5.65	19.48	14.11	11.11	0	6.26	0	153.54	18.13	2.64	0	0	6.98	5.19	0	0	10.1	4.74	20.73
1989-04-04	1989	ROCKB		1252		1	ABL	H051590			900				WATER	NMFS_015	101.6	99.31	110.36			98.99	99.3	101.85	ng/L	931.04	0	0	17.31	173.71	0	8.52	35.28	0	0	0	0	32.06	21.25	54.88	0	0	14.6	6.9	74.17	0	0	0	11.62
1989-04-13	1989	HERRB		2323		1	ABL	H060392			900				WATER	NMFS_020	125.85	122.2	119.63			116.44	127.9	137.38	ng/L	636.57	125.31	87.84	36.96	162.94	18.72	99.4	43.9	63.63	3.86	10.44	14.48	62.6	17.46	13.04	0	15.31	19.25	21.16	10.39	0	26.37	24.05	42.48
1989-05-07	1989	EVANI		2572		1	ABL	H041791			900				WATER	NMFS_023	97.1	97.81	108.63			90.7	102.39	94.39	ng/L	1145.57	83.97	49.53	8.71	32.94	0	8.34	22.64	11.7	0	8.78	4.49	197.61	25.01	0	0	0	2.35	0	1.32	0	9.54	0	8.61
1989-03-31	1989	GRAVB		1311		1	ABL	H101090			900				WATER	NMFS_016	87.1	94.26	102.28			103.02	143.75	128.72	ng/L	451.56	0	0	70	118.22	0	7.29	21.52	2.9	0	1.06	2.31	12.6	48.31	57.33	0	0	43.92	30.76	135.76	0	8.54	6.18	35.87
1989-05-05	1989	ELEAI		2516		1	ABL	H041791			900				WATER	NMFS_022	91.94	95.47	117.1			93.42	111.56	102.91	ng/L	198.54	41.05	42.26	32.81	174.83	28.07	139.81	169.03	15.94	0	0	12.1	178.37	56.65	41.91	0	30.14	70.4	61.16	31.6	0	48.02	19.39	88.11
1989-04-04	1989	MONTS		1257		1	ABL	H073190			900				WATER	NMFS_015	104.32	105.67	117.07			115.38	126.21	128.29	ng/L	677.4	77.9	72.48	34.95	177.94	0	87.34	69.88	19.22	0	0	11.34	23.16	84.39	18.45	0	19.19	32.09	30.72	23.98	0	39.36	0	25.48
1989-04-01	1989	CABIB		1289		1	ABL	H041890			900				WATER	NMFS_015	96.02	99.04	96.04			89.43	93.5	90.36	ng/L	857.45	81.42	71.53	51.85	238.61	21.11	87.1	2.37	21.65	0	0	13.24	0.48	14.16	0	0	21.24	12.11	0	0	0	28.57	0	35.11
1989-04-03	1989	MONTS		1208		1	ABL	H073190			900				WATER	NMFS_014	97.64	103.46	131.69			124.26	128.67	130.63	ng/L	405.21	100.88	91.82	78.24	246.84	27.41	158.91	119	23.86	0	0	0	2.81	37.47	17.27	0	16.57	39.35	26.7	10.35	0	24.1	7.03	37.51
1989-04-01	1989	OLSEN		1266		1	ABL	H042590			900				WATER	NMFS_015	77.99	87.13	97.8			95.87	105.14	103.86	ng/L	416.13	0	0	0	0	0	0	15.42	0	0	0	0	21.18	12.41	5.53	0	0	0	6.85	9.87	0	0	0	15.56
1989-04-04	1989	MONTS		1253		1	ABL	H041890			900				WATER	NMFS_015	94.66	95.34	100.85			98.91	106.22	104.86	ng/L	627.39	74.8	75.06	57.91	216.04	26.12	104.16	21.92	23.46	0	0	11.41	3.92	0	0	0	28.34	39.96	28.13	0	0	34.63	45.34	80.83
1989-04-03	1989	MONTS		1205		1	ABL	H082290			900				WATER	NMFS_014	100.29	99.71	97.32			84.28	78.56	83.2	ng/L	452.61	136.61	157.2	60.31	259.94	25.21	141.84	32.27	31.25	0	0	10.86	5.42	6.59	0	0	23.58	36.86	15.01	0	0	33.5	32.93	57.79
1989-05-06	1989	HERRB		2528		1	ABL	H032691			900				WATER	NMFS_022	99.37	100.09	78.06			75.93	83.77	80.32	ng/L	461.99	64.49	71.02	39.97	194.69	25.53	135.19	56.09	17.54	0	0	12.01	55.15	27.35	49.6	0	31.3	32.45	27.08	12.41	0	41.3	14.8	61.15
1989-04-04	1989	SMITI		1263		1	ABL	H073190			900				WATER	NMFS_015	90.35	103.71	116.36			109.49	116.2	114.91	ng/L	480.19	96.73	107.67	39.7	188.58	0	114.03	73.21	19.52	0	4.72	11.5	21	19.65	27.93	0	15.86	29.93	29.52	22.46	0	24.89	12.75	54.44
1989-04-01	1989	CABIB		1292		1	ABL	H100390			900				WATER	NMFS_016	103.61	96.83	93.91			106.57	121.01	120.41	ng/L	710.28	93.61	63.63	58.92	225.43	17.87	97.27	0	19.19	0	0	0	9.64	13.48	0	0	15.13	20.87	0	0	0	24.63	24.29	42.12
1989-05-07	1989	ELRIP		2575		1	ABL	H040191			900				WATER	NMFS_023	120.64	114.95	146			118.07	23.75	2.98	ng/L	735.2	81.05	46.5	14.21	50.83	9.02	26.98	70.95	18.17	7.02	16.66	11.55	120.88	19.08	3.71	0	0	2.16	1.75	5.77	0	15.86	10.77	15.13
1989-03-31	1989	GRAVB		1310		1	ABL	H100390			900				WATER	NMFS_016	114.02	100.3	98.48			118.85	136.62	133.39	ng/L	1057.51	9.09	0	44.35	66.02	0	0	13.48	0	0	0	0	0.5	19.31	34.01	0	0	19.21	0	0	0	0	0	0
1989-04-01	1989	CABIB		1290		1	ABL	H042590			900				WATER	NMFS_015	61.05	76.78	93.9			99.98	114.69	111.74	ng/L	442.74	87.85	80.08	51.6	51.6	0	109.7	62.47	15.33	0	0	19.88	0	34.46	0	0	19.11	3.95	12.48	0	0	27.31	0	12.15
1989-04-03	1989	MONTS		1207		1	ABL	H101590			900				WATER	NMFS_014	104.95	100.04	95.77			91.26	99.38	101.13	ng/L	458.77	123.82	100.28	73.53	242.23	26.22	123.34	21.23	25.49	0	0	11.97	6.99	0	0	0	20.23	37.02	29.8	0	0	29.8	13.62	53.58
1989-04-03	1989	MONTS		1206		1	ABL	H091390			900				WATER	NMFS_014	99.06	96.68	91.11			58.23	48.98	71.15	ng/L	461.04	141.38	130.76	56.33	222.98	27.49	148.48	53.12	27.59	0	0	0	14.04	2.68	4.15	0	0	19.21	0	0	0	30.58	0	30.98
1989-04-01	1989	OLSEN		1269		1	ABL	H073190			900				WATER	NMFS_015	87.21	103.35	126.14			115.85	131.44	135.2	ng/L	843.39	0	0	0	57.01	0	1.35	64.09	0	0	0	0	91.59	3.04	23.27	0	0	24.88	7.81	34.19	0	0	0	13.52
1989-04-01	1989	CABIB		1293		1	ABL	H101590			900				WATER	NMFS_016	166.63	100.34	99.79			97.97	105.38	103.01	ng/L	799.54	72.47	50.54	48.46	199.33	21.35	63.49	25.61	20.2	0	0	0	0	0	0	0	15.13	0	0	0	0	24.31	0	0
1989-05-08	1989	SGREE		2602		1	ABL	H041091			900				WATER	NMFS_024	96.61	90.6	111.04			89.03	82.82	66.03	ng/L	953.38	92.97	51.81	8.51	32.51	0	15.79	35.76	9.89	0	11.29	0	87.18	17.4	0.57	0	0	4.95	0	0	0	8.76	3.69	14.74
1989-04-03	1989	GREEI		1246		1	ABL	H051590			900				WATER	NMFS_015	125.62	105.47	108.86			96.88	85.91	91.93	ng/L	662.41	10.38	18.93	28.15	126.75	0	36.6	22.84	9.54	0	0	5.58	0.82	9.62	42.4	0	0	15.69	7.31	19.42	0	11.74	0	11.81
1989-04-15	1989	ESHAB		2185		1	ABL	G060392			900				WATER	NMFS_017	106.15	104.63	96.5			95.93	110.5	109.74	ng/L	861.04	99.33	56.44	13.87	44.19	0	38.77	7.06	24.19	0	0.98	7.05	72.34	16.82	3.57	0	3.34	4.85	4.06	0	0	7.42	5.73	14.55
1989-03-31	1989	GRAVB		1312		1	ABL	H052190			900				WATER	NMFS_016	104.19	103.98	111.42			99.77	132.39	124.77	ng/L	659.95	9.76	4.93	31.29	49.16	0	2.42	68.53	5.9	0	3.3	0	97.7	5.24	14.17	0	0	39.69	18.72	30.79	0	0	0	36.7
1989-04-15	1989	SNUGH		2239		1	ABL	H060392			900				WATER	NMFS_018	116.29	113.62	109.3			101.57	114.02	118.5	ng/L	93.7	104.29	86.86	53.51	218.89	28.14	146.84	60.76	18.63	0	6.38	14.28	26.03	26.81	28.86	0	18.15	30.53	29.56	16.32	0	38.51	14.06	62.18
1989-04-02	1989	GRANB		1178		1	ABL	H052190			900				WATER	NMFS_013	91.74	101.49	117.44			102.18	130.91	128.37	ng/L	307.7	8.71	3.58	7.59	13.59	0	8.4	145.25	0	0	0	0	143.3	24.92	13.48	0	0	57.16	25.72	67.03	0	13.69	0	31.59
1989-04-03	1989	GREEI		1242		1	ABL	H091390			900				WATER	NMFS_014	100.58	92.18	85.71			55.1	46.42	56.12	ng/L	943.26	37.17	42.89	21.17	76.21	0	26.02	18.23	12.14	0	0	0	33.23	6.36	0	0	0	8.3	0	0	0	13.88	0	4.79
1989-04-03	1989	SNUGH		1227		1	ABL	H073190			900				WATER	NMFS_014	77.99	96	103.03			86.3	90.01	95.4	ng/L	471.23	127.85	107.89	38.16	174.46	11.98	93.44	34.62	20.91	0	0	7.56	51.94	2.44	17.33	0	0	14.18	5.32	3.18	0	13.68	0	18.13
1989-04-02	1989	SQUII		1184		1	ABL	H052190		1184	900				WATER	NMFS_013	110.47	102.65	165.68			278.01	511.87	508.31	ng/L	467.01	0	0	441.82	320.39	0	0	0	0	0	0	0	0	0	0		0	0	0	0		0	0	0
1989-04-03	1989	SLEEB		1198		1	ABL	H040690			900				WATER	NMFS_014	83.9	91.55	97.49			91.31	99.22	97.24	ng/L	367.75	62.04	59.44	59.58	218.37	22.04	101.91	19.15	21.3	0	0	11.29	35.89	25.18	29.67	0	18.39	33.24	15.99	13.86	0	23.24	21.6	37.61
1989-05-03	1989	ROCKB		2493		1	ABL	H041091			900				WATER	NMFS_021	96.03	90.51	101.03			89.74	85.18	44.67	ng/L	869.64	86.44	47.97	8.96	35.39	0	4.95	9.87	6.52	0	10.71	0	77.47	3.07	0	0	0	1.83	0	0	0	6.31	0	1.99
1989-04-03	1989	GREEI		1233		1	ABL	H073190			900				WATER	NMFS_014	94.02	102.77	115.85			105.74	116.43	120.9	ng/L	525.03	31.04	23.34	28.47	63.23	0	53.18	53.9	9.11	0	0	4.74	63.52	4.84	37.04	0	0	31.67	23.11	14.06	0	26.17	0	34.53
1989-04-04	1989	ROCKB		1247		1	ABL	H041890			900				WATER	NMFS_015	92.4	94.93	101.8			95.52	96.52	96.21	ng/L	840.98	0	0	0	3.43	0	0	270.82	0	0	0	0	66.04	23.38	0	0	0	0	0	0	0	0	0	0
1989-05-06	1989	GRANB		2549		1	ABL	H040291			900				WATER	NMFS_022	100.56	103.25	94.88			85.53	84.82	83.73	ng/L	692.09	59.54	26.02	6.8	22.48	0	11.48	13.19	7.54	0	0	3.64	254.93	13.72	2.08	0	0	5.23	2.86	1.63	0	19.99	4.39	15.36
1989-05-05	1989	ELEAI		2519		1	ABL	H032691			900				WATER	NMFS_022	99.32	97.71	86.25			81.4	88.74	88.77	ng/L	422.51	46.71	27.4	17.48	80.6	14.81	78.19	87.7	7.46	0	0	5.53	51.92	22.45	15.63	0	13.13	19.13	22.01	10.99	0	20.24	8.06	32.44
1989-03-31	1989	GRAVB		1308		1	ABL	H081590			900				WATER	NMFS_016	93.7	100.39	98.17			104.01	123.53	131.92	ng/L	778.54	7.16	1.11	0	17.92	0	0	15.29	0	0	0	0	58.44	18.35	32.1	0	0	8.12	5.8	9.96	0	0	0	3.54
1989-04-03	1989	SNUGH		1228		1	ABL	H051590			900				WATER	NMFS_014	106.1	104.26	113.77			93.55	79.21	89.41	ng/L	315.1	89.37	83.74	36.02	148.32	0	80.25	45.09	26.17	0	0	8.51	4.64	9.85	45.06	0	0	9.24	0	35.4	0	14.76	0	7.72
1989-04-03	1989	GREEI		1243		1	ABL	H101590			900				WATER	NMFS_014	103.35	95.31	87.98			70.8	68.31	69.23	ng/L	788.77	36.53	43.39	23.24	35.91	0	0	4.1	10.24	0	0	0	0	0	0	0	0	0	0	0	0	21.66	0	0
1989-04-03	1989	ROCKB		1250		1	ABL	H100390			900				WATER	NMFS_015	111.26	100.31	89.6			99.1	99.98	101.98	ng/L	981.06	14.13	0	17.17	61.93	0	0	0	0	0	0	0	1.31	13.7	0	0	0	5.28	0	0	0	0	0	0
1989-05-02	1989	SNUGC		2453		1	ABL	H040191			900				WATER	NMFS_020	106.24	111.18	116.21			119.44	98.12	28.14	ng/L	805.12	75.96	42.65	6.44	24.8	1.66	11.06	29.05	8.44	1.59	7.34	3.16	55.93	6.01	1.28	0	0	0	0	1.46	0	10.89	0	4.28
1989-04-15	1989	SMITI		2268		1	ABL	G060392			900				WATER	NMFS_019	117.92	117.79	110.1			106.03	124.62	122.88	ng/L	576.39	70.62	44.96	17.3	54.38	0	52.99	17.79	6.53	0	0	5.99	86.57	42.71	1.22	0	4.74	8.63	10.89	3.89	0	10.38	6.58	20.68
1989-04-03	1989	GREEI		1234		1	ABL	H051590			900				WATER	NMFS_014	140.39	109.52	126.87			120.14	105.81	112.68	ng/L	443.58	7.67	28.87	24.8	102.14	0	35.45	51.68	13.16	0	0	5.82	43.88	15.41	49.69	0	0	26.64	16.25	53.43	0	20.69	9.84	45.19
1989-05-06	1989	BAINP		2560		1	ABL	H040291			900				WATER	NMFS_023	107.37	102.77	106.03			88.53	95.27	87.72	ng/L	785.78	50.65	22	7.38	26.33	3.88	12.93	36.07	7.57	0	0	3.25	66.76	17.72	0	0	0	6.13	3.73	1.68	0	10.24	0	10.72
1989-05-05	1989	OLSEN		2501		1	ABL	H040191			900				WATER	NMFS_021	107.59	114.95	120.09			119.54	66.22	12.71	ng/L	252.17	37.23	27.02	18.32	83.56	17.46	132.86	152.5	8.87	2.14	2.6	7.64	53.77	34.91	23.11	0	0	20.6	10.78	3.81	0	22	9.64	48.64
1989-04-01	1989	NAKEI		1286		1	ABL	H100390			900				WATER	NMFS_015	105.78	99.17	96.32			109.06	120.01	116.58	ng/L	757.48	18.57	0.36	30.34	131.9	0	16.97	0	0	0	0	0	1.7	17.25	8.81	0	0	8.96	0	0	0	13.45	0	0
1989-04-12	1989	OLSEN		2274		1	ABL	G060392			900				WATER	NMFS_019	137.93	127.31	116.33			115.12	148.21	144.53	ng/L	605.13	37.96	22.85	9.28	72.97	0	63.3	4.31	47.03	0	0	5.06	40.31	8.7	5.27	0	0	1.15	2.95	29.64	0	4.97	4.24	7.62
1989-04-03	1989	SNUGH		1226		1	ABL	H101090			900				WATER	NMFS_014	93.3	95.48	103.4			96.37	121.71	115.64	ng/L	348.84	101.22	84.56	43.38	172.84	13.86	86.57	19.87	19.39	0	1.99	8.27	9.06	6.2	14.35	0	10.43	12.97	8.74	1.06	0	17.01	10.54	18.51
1989-04-02	1989	ESHAB		1168		1	ABL	H040690			900				WATER	NMFS_013	91.76	96.96	101.21			89.23	96.18	97.68	ng/L	294.84	8.71	10.36	15.62	119.43	0	0	58.97	0	0	0	0	164.4	17.52	43.46	0	0	31.84	17.81	53.24	0	0	0	20.5
1989-04-01	1989	NAKEI		1284		1	ABL	H042590			900				WATER	NMFS_015	43.57	64.58	87.76			90.3	88.84	91.72	ng/L	367.51	0	0	0	448.47	0	4.63	46.83	0	0	0	0	0	3.31	51.47	0	0	0	0	2.43	0	0	8.54	10.23
1989-05-07	1989	JOHNC		2581		1	ABL	H041791			900				WATER	NMFS_023	96.82	97.95	111.83			89.03	104.06	96.13	ng/L	415.72	49.89	29.83	9.4	34.55	0	13.37	34.41	9.1	0	9.32	5.84	286.01	20.41	0	0	3.98	2.63	0.7	0	0	10.89	3.2	11.59
1989-05-05	1989	OLSEN		2498		1	ABL	H032691			900				WATER	NMFS_021	95.17	97.53	84.15			85.2	103.27	99.02	ng/L	508.1	54.12	30.99	19.48	53.35	0	17.88	56.39	5.32	0	0	4	69.22	14.7	8.71	0	0	5.63	1.1	1.67	0	9.57	0	7.59
1989-04-01	1989	SNUGC		1275		1	ABL	H101590			900				WATER	NMFS_015	109.96	101.45	94.17			87.85	93.76	95.88	ng/L	820.12	15.35	0.45	10.31	17.83	0	0	0	3.49	0	0	0	0	13.64	0	0	0	6.26	11.2	0	0	0	0	0
1989-04-01	1989	NAKEI		1278		1	ABL	H042590			900				WATER	NMFS_015	51.46	66.04	91.64			99.51	107.34	109.42	ng/L	549.22	0	0	79.05	150.77	0	6.61	46.91	0	0	0	0	0	28.64	46.55	0	0	0	5.61	0	0	0	0	0
1989-04-03	1989	GREEI		1232		1	ABL	H101090			900				WATER	NMFS_014	91.38	94.59	102.39			99.89	129.68	116.87	ng/L	371.42	9.79	16.22	34.44	69.6	8.34	41.46	18.02	9.9	1.66	0.57	3.62	10.63	12.83	25.21	0	7.62	25.35	16.48	26.79	0	29.53	18.11	36.25
1989-04-01	1989	NAKEI		1282		1	ABL	H051590		1282	900				WATER	NMFS_015	147.9	106.21	171.63			184.69	155.09	179.39	ng/L	418.43	0	0	0	86.42	0	10.86	159.17	0	0	0	0	0	36.76	99.37		0	0	3.73	0.04		13.96	0	0
1989-04-13	1989	GRANB		2190		1	ABL	G060392			900				WATER	NMFS_017	122.78	125.47	121.43			120.11	148.32	146.07	ng/L	541.69	66.94	35.86	11.7	31.66	8.01	39.01	0.51	8.01	0	0	4.87	48.14	12.25	0	0	3.8	6.68	4.68	3.51	0	10.01	4.71	16.16
1989-05-05	1989	SMITI		2507		1	ABL	H032691			900				WATER	NMFS_022	86.67	101.91	75.73			68.9	80.28	77.84	ng/L	300.39	46.36	24.62	12.67	56.56	0	58.61	57.45	9.22	0	5.2	7.7	25.72	33.59	19.3	0	13.54	26.99	28.25	13.75	0	23.47	26.5	45.09
1989-04-15	1989	ESHAB		2184		1	ABL	H060392			900				WATER	NMFS_017	111.39	107.53	101.64			98.07	102.91	113.35	ng/L	469.68	47.67	36.38	15.58	46.09	8.32	39.05	10.06	23.68	0	5.05	4.11	53.16	86.23	4.31	0	3.7	8.4	1.24	0	0	11.08	11.14	18.08
1989-04-03	1989	SLEEB		1199		1	ABL	H082290			900				WATER	NMFS_014	109.25	98.27	104.76			102.32	102.93	106.92	ng/L	360.01	49.2	67.71	36.26	142.38	13.18	78.16	24.11	15.6	0	0	0	14.71	0.18	0	0	13.38	20.93	2.83	0	0	21.57	14.92	27.81
1989-05-05	1989	SMITI		2513		1	ABL	H041091			900				WATER	NMFS_022	92.98	90.57	105.97			90.74	75.94	85.4	ng/L	421.19	38.23	26.03	10.93	44.87	11.95	51.35	55.5	3.82	0	3.12	5.79	73.12	20.5	3.2	0	0	17.15	15.57	3.78	0	18.76	9.05	35.97
1989-04-01	1989	SNUGC		1276		1	ABL	H051590			900				WATER	NMFS_015	118.51	104.17	123.92			103.16	95.27	102.65	ng/L	330.46	0	0	9.1	49.16	0	23.49	68.49	0	0	0	6.65	63.43	16.2	47.73	0	0	27.96	3.63	12.66	0	21.11	0	13.8
1989-04-12	1989	CABIB		2298		1	ABL	H060392			900				WATER	NMFS_019	125.86	120.85	112.68			105.26	109.8	118.92	ng/L	398.4	82.1	58.43	24.12	95.52	11.47	58.48	11.25	9.37	0	6.24	8.53	34.39	0	1.11	0	5.61	9.25	6.98	0	0	15.06	4.79	20.76
1989-04-01	1989	SNUGC		1271		1	ABL	H041890			900				WATER	NMFS_015	63.24	91.65	98.43			86.36	90.69	77.85	ng/L	837.91	0	0	0	25.05	0	0	18	0	0	0	0	3.82	0	0	0	0	0	0	0	0	0	0	0
1989-05-08	1989	MONTS		2626		1	ABL	H040191			900				WATER	NMFS_024	99.68	105.28	109.42			106.57	114.66	98.38	ng/L	428.6	44.76	28.68	9.55	44.7	5.99	32.53	23.38	8.21	0	5.83	5.11	104.99	16.01	9.35	0	0	12.74	11.77	7.19	0	13.62	12.15	21.56
1989-04-02	1989	SAWMB		1196		1	ABL	H052190			900				WATER	NMFS_013	96.69	101.66	109.33			91.57	114.49	113.66	ng/L	296.73	16.06	9.94	16.37	35.03	0	34.42	62.31	5.45	0	0	0	63.36	84.41	0	0	0	31.64	17.84	15.1	0	20.67	0	24.5
1989-04-03	1989	SLEEB		1200		1	ABL	H091390			900				WATER	NMFS_014	98.32	98.53	105.7			76.11	66.45	83	ng/L	337.09	52.11	56.28	36.22	135.66	17.31	73.63	40.93	13.62	0	0	0	20.83	7.2	0	0	0	21.64	0	0	0	22.38	0	10.08
1989-04-02	1989	SAWMB		1197		1	ABL	H051490			900				WATER	NMFS_014	91.16	96.07	101.71			88.82	81.81	84.17	ng/L	335.52	16.51	15.37	29.49	159.44	0	16.81	0	0	0	0	0	0	0	0	0	0	0	0	1.75	0	0	0	0
1989-04-12	1989	SNUGC		2280		1	ABL	G060392			900				WATER	NMFS_019	116.2	116.7	114.82			118.68	135.45	133.97	ng/L	536.22	60.41	32.44	15.73	39.07	0	17.58	0	33.24	0	0	0	38	41.69	0	0	0	1.86	4.85	2.43	0	3.12	0	0
1989-04-03	1989	SLEEB		1203		1	ABL	H051490			900				WATER	NMFS_014	92.63	96.48	101.82			98.25	100.28	98.28	ng/L	336.67	33.47	30.08	32.64	218.25	0	13.35	0	14.17	0	0	0	0	0	61.81	0	0	0	0	2.01	0	17.08	0	16.38
1989-05-06	1989	SHELB		2566		1	ABL	H032691			900				WATER	NMFS_023	86.17	98.92	76.7			69.88	86.34	80.15	ng/L	400.85	40.61	21.48	8.89	36.69	6.3	30.07	17.46	1.63	0	0	3.56	73.63	7.14	8	0	0	20.8	19.35	12.14	0	15.98	7.82	25.33
1989-04-02	1989	GRANB		1174		1	ABL	H040690			900				WATER	NMFS_013	90.99	98.78	100.89			91.51	100.43	99.24	ng/L	311.93	2.18	4.36	21.27	48.02	0	7.76	59.02	0	0	0	0	116.34	16.77	42.36	0	0	49.41	18.48	33.5	0	0	0	12.19
1989-04-12	1989	OLSEN		2275		1	ABL	G060392			900				WATER	NMFS_019	121.06	122.28	117.81			118.56	150.97	148.11	ng/L	544.75	54.08	29.01	8.05	24.67	0	23.44	0	14.96	0	0	3.94	40.38	18.57	0	0	0	0.59	0	2.29	0	4.2	5.77	9.16
1989-04-03	1989	SAWMB		1192		1	ABL	H040690			900				WATER	NMFS_013	82.39	93.68	95.32			86.64	91.45	89.96	ng/L	338.88	16.44	17.09	25.46	65.16	0	45.51	19.61	7.87	0	0	0	71.3	2.9	29.04	0	0	21.2	9.09	22.15	0	13.33	0	5.21
1989-04-03	1989	SLEEB		1201		1	ABL	H101090			900				WATER	NMFS_014	96.09	98.12	107.94			107.09	140.94	129.31	ng/L	275.05	20.76	18.07	37.39	113.11	11.63	62.82	31.89	11	0	0.87	6.48	17.47	17.8	20.03	0	8.7	23.98	15.12	11.25	0	16.27	8.3	21.08
1989-04-03	1989	SLEEB		1202		1	ABL	H073190			900				WATER	NMFS_014	100.49	103.68	106.68			90.87	91.24	94.37	ng/L	360.44	45.48	38.14	26.21	97.79	13.79	76.05	19.81	14.43	0	0	0	0	0.72	31.22	0	8.65	12.16	9.35	0	0	0	0	11.5
1989-05-07	1989	ELRIP		2578		1	ABL	H040291			900				WATER	NMFS_023	101.57	100.97	92.13			79.46	75.89	76.94	ng/L	521.79	41.2	15.55	8.36	36.5	0	13.1	4.56	8.66	0	0	4.62	106.22	15.12	0	0	0	2.25	0	0	0	9.81	0	5.17
1989-04-12	1989	SNUGC		2281		1	ABL	G060392			900				WATER	NMFS_019	117.38	117.95	113.11			126.45	138.68	139.8	ng/L	474.15	56.78	31.5	17.53	41.26	0	22.47	6.63	23.43	0	0	0	42.67	6.53	0	0	0	3.22	5.1	2.29	0	6.58	0	6.91
1989-05-05	1989	SMITI		2504		1	ABL	H041091			900				WATER	NMFS_021	91.81	88.11	104.27			88.51	41.23	72.03	ng/L	197.46	25.86	19.17	10	44.25	8.99	69.31	79.86	7.03	0	0	0	83.77	21.86	10.24	0	9.35	27.29	19.32	3.28	0	24.63	24.23	43.81
1989-04-01	1989	CABIB		1294		1	ABL	H051590		1294	900				WATER	NMFS_016	197.22	202.66	231.34			210.42	229.09	221.88	ng/L	241.86	25.3	36.33	24.52	131.85	0	48.54	48.67	10.52	0	0	4.43	4.49	8.69	15.32		7.27	12.82	7.41	8.78		11.99	4.71	19.32
1989-05-08	1989	PCHAL		2608		1	ABL	H040191			900				WATER	NMFS_024	96.55	106.24	117.03			110.96	115.69	89.91	ng/L	397.54	45.64	26.06	6.59	22.9	0	15.12	38.69	7.63	2.33	6.33	3.9	113.36	9.96	9.5	0	0	7.95	5.02	4.65	0	8.38	0	8.17
1989-04-03	1989	PCHAL		1239		1	ABL	H073190			900				WATER	NMFS_014	89.92	102.13	127.23			119.4	119.71	125.85	ng/L	497.37	8.76	0	34.98	69.74	0	1.65	63.65	0	0	0	0	0	0	57.27	0	0	9.17	0	0	0	0	0	2.08
1989-05-08	1989	PCHAL		2611		1	ABL	H040291			900				WATER	NMFS_024	96.99	102.2	102.27			102.16	100.45	99.67	ng/L	253.66	19.27	5.76	0	12.56	3.02	13.19	62.18	4.86	0	0	0	116.83	17.11	4.11	0	0	31.08	19.53	23.95	0	0	0	23.46
1989-04-02	1989	SHELB		1186		1	ABL	H040690			900				WATER	NMFS_013	87.28	94.15	96.13			88.71	92.06	92.11	ng/L	323.66	38.61	37.44	29.29	122.44	0	41.33	5.84	13.86	0	0	0	36.24	13.45	26.8	0	11.31	8.77	0	14.24	0	20.26	0	4.13
1989-05-08	1989	GREEI		2617		1	ABL	H040191			900				WATER	NMFS_024	101.53	106.01	110.65			116.02	118.68	102.68	ng/L	473.84	52.12	28.66	6.48	22.99	3.46	16.97	20.51	8.24	1.34	7.21	3.28	38.92	5.98	3.69	0	0	5.22	2.87	1.16	0	7.94	7.86	17.87
1989-04-03	1989	GREEI		1230		1	ABL	H091390			900				WATER	NMFS_014	102.59	95.56	98.78			69.3	60.99	74.62	ng/L	476.15	24.02	28.2	21.75	42.16	0	32.54	40.82	0	0	0	5.01	10.17	4.54	6.01	0	0	8.35	2.14	2.95	0	14.33	0	14.98
1989-04-02	1989	SHELB		1191		1	ABL	H051490			900				WATER	NMFS_013	95.77	98.53	102.81			89.28	82.58	86.24	ng/L	334.36	14.43	13.5	46.25	185.15	0	0	0	12.2	0	0	0	0	3.4	25.39	0	0	7.47	14.73	5.8	0	0	0	0
1989-04-01	1989	NAKEI		1283		1	ABL	H041890			900				WATER	NMFS_015	76.99	78.72	45.18			80.7	76.28	76.97	ng/L	566.2	0	0	26.92	63.84	0	0	0	0	0	0	0	0	12.33	0	0	0	14.87	0	0	0	0	0	0
1989-04-01	1989	NAKEI		1281		1	ABL	H101590			900				WATER	NMFS_015	109.1	103.9	97.78			90.66	96.84	97.32	ng/L	611.16	11.48	8.02	10.47	10.96	0	0	8.55	4.3	0	0	0	6.6	0	0	0	0	4.29	8.22	0	0	10.68	0	0
1989-04-01	1989	OLSEN		1268		1	ABL	H100390			900				WATER	NMFS_015	105.27	99.84	97.83			104.89	113.89	112.08	ng/L	590.91	7.17	0	12.41	30.93	0	0	4.18	0	0	0	0	2.6	8.15	0	0	0	3.54	0	0	0	0	0	0
1989-04-01	1989	NAKEI		1288		1	ABL	H051590			900				WATER	NMFS_015	101.52	99.68	111			99.43	93.92	101.3	ng/L	398.6	0	0.02	14.73	92.25	5.18	28.24	45.73	0	0	0	0	20.89	0.99	22.48	0	0	10.94	5.93	1.6	0	10.07	0	7.66
1989-04-03	1989	MONTS		1221		1	ABL	H073190			900				WATER	NMFS_014	89.17	101.22	140.31			123.26	125.53	133.27	ng/L	369.58	14.53	0	0	28.51	0	16.94	83.95	0	0	0	0	28.51	134.98	15.68	0	0	1.52	0	0	0	0	0	0.89
1989-05-03	1989	MCPHP		2475		1	ABL	H032691			900				WATER	NMFS_021	97.53	100.6	85.84			80.25	91.97	88.97	ng/L	390.43	32.64	17.26	0	12.95	0	15.71	46.75	3.14	0	0	3.77	37.71	63.75	5.02	0	0	2.96	2.14	0.94	0	11.66	2.94	12.52
1989-04-04	1989	ROCKB		1251		1	ABL	H073190			900				WATER	NMFS_015	100.39	102.74	112.43			101.62	111.03	114.71	ng/L	515.35	15.32	11.84	7.98	30.2	0	6.43	22.98	0	0	0	0	22.4	2.84	19.44	0	0	0.93	0	2.12	0	0	0	0
1989-04-03	1989	MONTS		1219		1	ABL	H091390			900				WATER	NMFS_014	100.13	94.44	91.92			68.44	64.48	78.84	ng/L	296.35	8.78	11.57	14.29	16.83	0	2.16	77.36	0	0	0	0	118.41	8	2.53	0	0	40.76	12.99	14.64	0	0	0	15.03
1989-04-02	1989	SQUII		1181		1	ABL	H081590			900				WATER	NMFS_013	98.06	102.58	103.79			102.67	119.62	126.88	ng/L	334.5	8.82	2.77	0	8.91	0	19.28	56.45	0	0	0	0	112.26	12.29	0	0	0	31.36	12.42	12.69	0	0	0	10.2
1989-04-01	1989	SNUGC		1274		1	ABL	H100390			900				WATER	NMFS_015	102.58	97.63	98.98			111.05	123.48	123.08	ng/L	512.1	0	0	16.86	32.55	0	0	11.85	0	0	0	0	2.89	7.55	7.32	0	0	12.18	0	0	0	18.26	0	0
1989-05-08	1989	MONTS		2599		1	ABL	H040291			900				WATER	NMFS_023	87.11	92.95	89.67			96.61	100.03	99.7	ng/L	350.22	28.92	13.81	5.13	21.64	3.47	16.73	31.13	5.47	0	0	2.41	60.24	36.9	3.51	0	3.43	6.06	5.58	5.77	0	8.23	3.45	13.61
1989-04-02	1989	SHELB		1188		1	ABL	H082290			900				WATER	NMFS_013	86.39	93.75	102.61			88.08	84.91	90.23	ng/L	333.38	26.57	51.43	21.9	90.79	0	33.49	30.22	12.19	0	0	0	10.28	0	0	0	6.96	2.8	0	0	0	13.14	0	0
1989-04-03	1989	MONTI		1216		1	ABL	H051490			900				WATER	NMFS_014	80.71	93.84	107.5			104.74	96.53	99.7	ng/L	355.77	0	0	0	108.48	0	0	0	0	0	0	0	0	0	64.21	0	0	0	4.43	0	0	0	0	0
1989-04-01	1989	NAKEI		1280		1	ABL	H100390			900				WATER	NMFS_015	105.15	100.02	92.77			103.88	116.86	116.53	ng/L	502.2	8.17	0	16.12	21.12	0	0	0	0	0	0	0	0.07	6.89	13.67	0	0	7.01	0	0	0	0	0	0
1989-04-03	1989	PCHAL		1240		1	ABL	H051590			900				WATER	NMFS_014	123.06	103.94	102.5			97.47	84.19	91.76	ng/L	336.99	0	0	36.4	63.61	0	20.19	3.54	0	0	0	0	2.46	15.65	40.32	0	0	19.24	0	21.33	0	0	0	7.86
1989-04-03	1989	GREEI		1241		1	ABL	H041890			900				WATER	NMFS_014	93.32	94.5	94.2			92.12	91.24	91.34	ng/L	471.49	10.35	12.66	22.21	78.35	0	0	0	11.6	0	0	0	3.57	0	0	0	0	0	0	0	0	12.17	0	0
1989-04-02	1989	SQUII		1180		1	ABL	H040690			900				WATER	NMFS_013	93.45	98.54	98.76			92.44	102.77	101.34	ng/L	338.96	8.05	8.96	27.55	80.45	0	16.6	0	5.23	0	0	0	11.36	7.56	37.12	0	0	10.67	1.79	10.49	0	10.81	0	7.72
1989-04-01	1989	SNUGC		1272		1	ABL	H042590			900				WATER	NMFS_015	58.47	72.71	93.42			96.81	103.2	103	ng/L	450.96	0	0	29.38	47.13	0	3.75	21.98	0	0	0	0	0	15.25	35.78	0	0	0	0	0	0	0	0	0
1989-05-18	1989	PWALE		3254		1	ABL	H041791			900				WATER	NMFS_100	97.34	98.97	114.66			89.77	98.22	91.66	ng/L	137.99	43.65	23.31	8.31	38.09	4.3	16.66	43.5	8.75	0	6.84	4.86	218.88	7.98	2.03	0	0	0	0	0	0	10.44	5.33	10.65
1989-04-01	1989	NAKEI		1277		1	ABL	H041890			900				WATER	NMFS_015	98.47	97.79	94.88			89.74	95.79	93.33	ng/L	403.89	0	0	36.51	53.7	0	0	0	0	0	0	0	1.29	15.11	17.32	0	0	12.53	0	0	0	0	0	0
1989-04-02	1989	SHELB		1187		1	ABL	H081590			900				WATER	NMFS_013	100.45	99.29	77.16			57.79	59.13	72.44	ng/L	344.71	34.5	40.1	0	100.32	0	20.46	0	0	0	0	0	7.93	3.07	13.17	0	0	0	0	0	0	0	0	0
1989-04-03	1989	GREEI		1231		1	ABL	H101590			900				WATER	NMFS_014	103.79	97.76	90.29			80.84	85.88	86.82	ng/L	447.03	25.91	28.19	16.62	38.97	0	0	6.08	7.78	0	0	0	1.62	0	0	0	6.28	0	4.78	0	0	15.93	0	0
1989-04-01	1989	OLSEN		1270		1	ABL	H051590			900				WATER	NMFS_015	112.7	102.79	104.66			85.13	70.44	78.35	ng/L	395.63	0	0	0	59.74	0	0	15.96	0	0	0	0	18.66	13.15	45.21	0	0	3.64	1.24	3.29	0	0	0	0
1989-04-03	1989	MONTS		1222		1	ABL	H051490			900				WATER	NMFS_014	102.67	98.32	98.34			87.5	81.99	81.85	ng/L	316.62	7.53	0	36.67	60.69	0	0	0	0	0	0	0	0	0	57.9	0	0	0	7.79	0	0	0	0	3.75
1989-05-08	1989	BOISL		2620		1	ABL	H040291			900				WATER	NMFS_024	99.72	105.02	103.48			101.72	104.15	103.22	ng/L	173.55	22.32	7.9	12.95	46.43	0	26.16	41.27	6.78	0	0	3.64	80.84	19.7	5.15	0	6.74	15.33	18.44	11.9	0	11.73	4.41	25.35
1989-04-02	1989	MAINB		1304		1	ABL	H100390			900				WATER	NMFS_016	103.51	99.69	103.01			127.03	146.19	144.09	ng/L	390.34	24.05	14.62	16.34	57.59	0	0	7.85	0	0	0	0	3.61	8.07	0	0	0	0	0	0	0	0	0	0
1989-04-03	1989	PCHAL		1237		1	ABL	H101590			900				WATER	NMFS_014	100.96	97.03	90.91			75.79	80.29	82.74	ng/L	496.48	11.27	5.62	13.52	26.71	0	0	7.01	4.6	0	0	0	0.65	0	0	0	0	0	6.47	0	0	8.13	0	0
1989-05-06	1989	MAINB		2537		1	ABL	H032691			900				WATER	NMFS_022	91.97	96.04	74.67			64.47	68.26	64.43	ng/L	210.23	30.78	16.67	0	24.26	0	14.73	23.57	4.52	0	5.74	3.9	84.62	4.55	6.72	0	0	8.49	4.77	0.89	0	10.65	8.39	13.42
1989-04-02	1989	ESHAB		1169		1	ABL	H081590			900				WATER	NMFS_013	84.63	96.24	86			81.21	85.07	98.55	ng/L	331.91	11.42	0	0	62.51	0	2.72	17.86	0	0	0	0	107.9	5.22	0.9	0	0	7.96	6.52	0	0	0	0	0
1989-04-03	1989	PCHAL		1236		1	ABL	H091390			900				WATER	NMFS_014	108.61	92.92	85.64			59.59	48.98	59.38	ng/L	442.04	5.37	11.38	14.93	18.2	0	0	24.32	0	0	0	0	25.16	3.69	0	0	0	3.62	0	0	0	0	0	0
1989-04-02	1989	MAINB		1305		1	ABL	H101590			900				WATER	NMFS_016	129.7	102.96	95.25			90.1	98.96	98.36	ng/L	468.86	19.83	16.69	6.96	22.91	0	0	8.07	6.62	0	0	0	0	0	0	0	0	0	0	0	0	0	0	0
1989-04-02	1989	ESHAB		1172		1	ABL	H052190			900				WATER	NMFS_013	95.99	101.73	109.46			94.5	111.45	114.48	ng/L	308.18	7.87	1.93	13.69	23.01	0	0.96	55.94	0	0	0	3.49	28.71	0	17.45	0	0	10.94	1.77	13.78	0	0	0	2.33
1989-05-03	1989	NAKEI		2485		1	ABL	H032691			900				WATER	NMFS_021	102.03	102.3	79.78			77.06	84.79	81.5	ng/L	327.88	43.9	21.71	7.68	27.46	0	7.68	16.89	3.02	0	4.55	3.14	31.67	15.83	3.23	0	0	1.76	0	0	0	7.97	0	0
1989-05-06	1989	HERRB		2531		1	ABL	H040291			900				WATER	NMFS_022	97.23	103.5	104.13			103.25	103.69	100.43	ng/L	37.85	16.63	8.6	8.43	35.71	0	19.48	37.62	5.59	0	0	3.72	28.82	15.75	67.98	0	5.94	10.32	7.68	4.77	0	10.63	6.49	21.61
1989-04-02	1989	MAINB		1306		1	ABL	H052190			900				WATER	NMFS_016	99.2	102.91	108.92			92.12	116.75	116.65	ng/L	333.51	15.4	6.88	7.81	14.34	0	15.04	38.28	6.45	0	0	2.09	22.14	0	0	0	0	9.54	1.49	10.74	0	9.04	0	8.86
1989-04-03	1989	SAWMB		1194		1	ABL	H082290			900				WATER	NMFS_013	69.07	79.35	78.25			63.06	57.54	66.53	ng/L	332.5	17.51	96.57	17.02	51.29	0	0	6.01	0	0	0	0	0	0	0	0	0	0	0	0	0	0	0	0
1989-05-03	1989	OUTSI		2469		1	ABL	H041091			900				WATER	NMFS_021	97.66	85.81	89.89			75.27	68.96	38.15	ng/L	373.31	48.68	25.71	5.89	17	0	0	0	5.07	0	6.17	0	40.32	3.41	5.94	0	0	0	0	0	0	0	0	1.78
1989-04-03	1989	MONTS		1217		1	ABL	H040690			900				WATER	NMFS_014	97.06	96.42	97.44			94.19	100.49	101.65	ng/L	322.24	5.49	0	29.67	72.91	0	5.84	0	0	0	0	0	0.1	6.5	24.12	0	0	7.98	0	8.93	0	6.97	0	0
1989-04-03	1989	GREEI		1229		1	ABL	H041890			900				WATER	NMFS_014	93.59	95.59	98.88			94.87	101.23	101.79	ng/L	337.26	4.18	6.22	43.58	70.38	0	11.74	3.44	0	0	0	0	1.33	0	0	0	7.83	15.47	0	0	0	18	0	0
1989-04-01	1989	OLSEN		1267		1	ABL	H091390			900				WATER	NMFS_015	103.14	94.68	83.26			68.87	66.91	80.6	ng/L	479.81	0	0	0	0	0	0.14	2.74	0	0	0	0	22.74	5.34	4.29	0	0	0	0	0	0	0	0	0
1989-05-03	1989	CABIB		2461		1	ABL	H032691			900				WATER	NMFS_021	103.35	101.77	94.28			88.83	102.83	99.95	ng/L	109.02	20.46	8.9	5.7	19.89	0	44.17	109.77	2.03	0	0	3.25	32.54	17.92	6.68	0	0	13.91	6.34	4.19	0	10.3	0	10.71
1989-05-03	1989	NAKEI		2482		1	ABL	H041091			900				WATER	NMFS_021	100.1	91	105.05			87.94	80.44	42.17	ng/L	326.08	40.31	23.29	5.47	13.27	0	2.22	14.91	2.53	0	0	3.89	66.15	6.26	6.48	0	0	0	0	0	0	6.27	0	0
1989-04-03	1989	SAWMB		1193		1	ABL	H081590			900				WATER	NMFS_013	102.66	100.11	96.13			83.18	91.86	103.95	ng/L	319.1	12.37	6.82	25.93	80.44	0	9.89	15.17	0	0	0	0	24.87	0	0	0	0	8.48	7.87	0	0	0	0	0
1989-04-03	1989	MONTI		1210		1	ABL	H040690			900				WATER	NMFS_014	96.64	99.4	96.17			90.3	95.4	95.62	ng/L	361.33	6.27	0	30.96	61.69	0	0	0	0	0	0	0	0	3.57	23.17	0	0	3.09	0	11.27	0	0	0	0
1989-04-03	1989	MONTI		1215		1	ABL	H073190			900				WATER	NMFS_014	81.49	99.45	110.18			94.02	97.85	101.46	ng/L	382.38	9.21	10.2	22.84	26.86	0	1.85	19.52	0	0	0	0	0	0	6.31	0	0	4.83	0	0	0	0	0	1.42
1989-05-03	1989	OUTSI		2466		1	ABL	H040191			900				WATER	NMFS_021	99.91	106.03	112.1			112.24	104.41	40.73	ng/L	232.41	40.38	21.19	5.58	20.43	0	8.88	31	7.69	1.59	4.65	2.59	23.54	18.69	3.42	0	0	1.13	3.17	9.09	0	7.49	2.76	9.59
1989-04-01	1989	OLSEN		1265		1	ABL	H041890			900				WATER	NMFS_015	96.19	97.27	96.35			90.06	91.15	90.6	ng/L	454.72	0	0	0	10.13	0	0	0	0	0	0	0	2.22	0	0	0	0	0	0	0	0	0	0	0
1989-04-03	1989	MONTS		1220		1	ABL	H101590			900				WATER	NMFS_014	107.5	98.27	88.38			79.72	85.95	85.9	ng/L	345.52	9.92	4.79	18.73	26.45	0	0	0	4.88	0	0	0	0	9.12	0	0	0	6.27	11.37	0	0	7.35	0	0
1989-04-02	1989	ESHAB		1170		1	ABL	H082290			900				WATER	NMFS_013	102.73	97.32	89.09			84.46	94.51	97.58	ng/L	324.3	4.29	23.65	8.37	22.37	0	0	0	0	0	0	0	0	2.05	0	0	0	0	14.43	33.82	0	0	0	0
1989-04-02	1989	MAINB		1302		1	ABL	H081590			900				WATER	NMFS_016	95.46	102.37	93.49			86.24	93.29	102.46	ng/L	340.11	9.21	3.46	0	26.37	0	9.14	0	0	0	0	0	0	1.91	0	0	0	0	0	0	0	0	0	1.16
1989-05-08	1989	SGREE		2605		1	ABL	H041791			900				WATER	NMFS_024	95.95	97.74	105.92			83.67	93.44	87.99	ng/L	238.53	27.97	20.29	4.97	15.25	0	10.71	15.19	5.19	0	0	3.23	60.84	1.73	0	0	0	0	0	0	0	6.21	0	0
1989-04-02	1989	SHELB		1189		1	ABL	H101090			900				WATER	NMFS_013	95.16	97.27	105.09			100.39	130.46	123.49	ng/L	204.4	0	0	35.04	55.92	4.33	27.16	4.13	5.02	0	0	1.52	5.94	8.35	10.02	0	2.12	14.96	0	0	0	8.27	0	4.76
1989-05-03	1989	ROCKB		2490		1	ABL	H040191			900				WATER	NMFS_021	112.67	116.96	118.67			118.07	90.44	17.13	ng/L	210.7	23.5	14.39	4.67	18.32	2.59	9.41	24.75	4.97	1.64	0	1.83	37.32	9.85	3.55	0	0	0.96	0	1.17	0	7.16	2.44	10.89
1989-05-06	1989	GRANB		2546		1	ABL	H032691			900				WATER	NMFS_022	90.17	98.12	82.4			82.13	98.54	91.75	ng/L	161.46	21.91	10.05	0	14.02	0	12.78	50	0	0	4.07	2.35	27.72	1.66	8.75	0	0	6.16	2.64	0.9	0	8.18	3.78	9.54
1989-04-03	1989	MONTI		1212		1	ABL	H091390			900				WATER	NMFS_014	98.27	94.97	84.17			56.98	48.34	60.02	ng/L	328.83	6.19	10.34	12.26	19.19	0	0	1.9	0	0	0	0	1.86	0	0	0	0	3.28	0	0	0	0	0	0
1989-05-06	1989	SHELB		2563		1	ABL	H041091			900				WATER	NMFS_023	99.47	89.81	110.74			92.18	76.94	50.89	ng/L	29.92	11.18	10.37	7.77	35.83	0	25.19	40.77	3.24	0	0	5.63	79.78	2.44	0	0	8.56	14.6	13.28	3.75	0	16.59	8.72	31.73
1989-04-02	1989	ESHAB		1173		1	ABL	H051490			900				WATER	NMFS_013	92.54	96.68	106.52			105.68	124.97	119.6	ng/L	309.59	6.38	0	18.4	30.81	0	0	0	4.28	0	0	0	0	6.99	0	0	0	0	3.42	1.33	0	0	0	0
1989-04-03	1989	MONTI		1211		1	ABL	H082290			900				WATER	NMFS_014	100.22	103.12	97.89			82.79	71.73	78.65	ng/L	336.55	0	0	13.59	22.67	0	0	0	0	0	0	0	0	0	0	0	0	3.9	0	0	0	0	0	0
1989-05-08	1989	GREEI		2614		1	ABL	H041791			900				WATER	NMFS_024	98.1	97.35	108.85			87.96	94.87	89.5	ng/L	124.83	22.28	18.61	4.87	18.54	0	8.67	20.76	5.72	0	4.9	4	118.38	1.29	0	0	0	1.43	0	5.58	0	6.58	0	8.72
1989-04-03	1989	PCHAL		1235		1	ABL	H041890			900				WATER	NMFS_014	92.89	95.08	96.88			92.04	92.82	93.43	ng/L	296.19	0	0	31.1	36.21	0	0	11.67	0	0	0	0	4.44	0	0	0	0	0	0	0	0	0	0	0
1989-04-02	1989	SQUII		1182		1	ABL	H082290			900				WATER	NMFS_013	102.6	96.95	94.26			87.3	97.7	99.57	ng/L	244.02	5.71	8.8	10.81	22.76	0	25.22	3.18	4.94	0	0	0	0	6.63	0	0	0	4.81	0	0	0	10.03	0	4.98
1989-04-02	1989	SAWMB		1195		1	ABL	H101090			900				WATER	NMFS_013	97.16	96.93	100.18			97.09	129.8	117.97	ng/L	185.56	0	0	22.26	43.81	0	21.34	0	5.19	0	0	1.94	0	3.39	7.01	0	2.67	9.59	1.69	0	0	8.32	0	10.08
1989-05-07	1989	SNUGH		2593		1	ABL	H041791			900				WATER	NMFS_023	97.21	97.6	109.31			90.45	103.36	94.79	ng/L	97.05	22.9	15.45	12.27	33.86	4.86	22.68	27.28	8.1	0	0	3.71	13.44	10.93	0	0	6.13	12.28	6.95	0	0	11.78	11.65	20.67
1989-04-03	1989	MONTS		1218		1	ABL	H082290			900				WATER	NMFS_014	125.69	101.44	95.32			80.49	69.06	78.4	ng/L	323.68	0	0	0	2.83	0	0	0	0	0	0	0	0	0	0	0	0	3.44	0	0	0	0	0	0
1989-04-03	1989	MONTI		1213		1	ABL	H101090			900				WATER	NMFS_014	98.74	98.23	105.63			101.83	130.92	119.87	ng/L	212.36	0	0	31.8	31.96	0	10.59	8.34	2.44	0	0	0	2.39	4.95	11.11	0	0	16.18	0	0	0	6.24	0	1.59
1989-04-02	1989	GRANB		1179		1	ABL	H051490			900				WATER	NMFS_013	93.73	97.26	104.35			101.02	112.52	108.63	ng/L	315.01	4.9	0	14.48	14.48	0	0	0	0	0	0	0	0	4.31	0	0	0	0	3.45	0	0	0	0	0
1989-04-02	1989	GRANB		1175		1	ABL	H081590			900				WATER	NMFS_013	95.54	98.51	86.74			82.85	86.91	96.69	ng/L	312.69	0	0.53	0	17.76	0	0	0	0	0	0	0	0	0	0	0	0	0	0	0	0	0	0	0
1989-04-02	1989	GRANB		1176		1	ABL	H082290			900				WATER	NMFS_013	106.19	99.46	91.27			84.22	92.86	93.99	ng/L	283.98	2.65	9.95	6.66	11.77	0	0	0	0	0	0	0	0	4.09	0	0	0	0	2.94	10.67	0	0	0	0
1989-05-08	1989	MONTS		2629		1	ABL	H041791			900				WATER	NMFS_024	101.47	99.86	114.76			86.95	97.38	90.09	ng/L	153.07	18.19	12.5	0	6.85	0	1.39	42.56	4.89	0	0	2.75	58.4	0.69	0	0	0	5.59	0	0	0	6.69	0	4.81
1989-04-02	1989	GRANB		1177		1	ABL	H101090			900				WATER	NMFS_013	98.31	97.36	106.43			100.5	129.32	124.66	ng/L	214.07	0	0	12.88	23.09	0	2.25	15.36	2.13	0	0	1.57	9.42	1.2	8.38	0	0	4.77	0	2.15	0	6.62	0	4.24
1989-05-06	1989	SQUIB		2552		1	ABL	H041091			900				WATER	NMFS_022	100.12	88.09	110.86			90.1		1.16	ng/L	166.31	20.11	10.96	5.14	23.32	0	3.9	38.98	2.71	0	0	0	17.82	1.78	2.11	0	0	4.9	0	0	0	8.77	0	9.07
1989-04-02	1989	SQUII		1185		1	ABL	H051490			900				WATER	NMFS_013	76.43	92.43	101.71			97.08	103.1	99.78	ng/L	320.66	0	0	0	0	0	0	0	0	0	0	0	0	0	0	0	0	0	0	0	0	0	0	0
1989-05-02	1989	SNUGC		2450		1	ABL	H032691			900				WATER	NMFS_020	103.03	98.13	86.63			91.26	91.44	88.27	ng/L	109.98	23.79	9.54	8.19	29.09	0	9.46	56.55	1.81	0	0	0	14.98	8.01	3.91	0	0	0	0	3.29	0	9.77	0	0.07
1989-05-07	1989	JOHNC		2584		1	ABL	H040191			900				WATER	NMFS_023	94.53	101.1	110.64			104.23	93.75	45.01	ng/L	29.82	12.81	8.21	5.74	23.81	0	15.07	38.32	5.33	1.16	0	3.46	18.62	28.3	4.8	0	4.73	5.55	4.49	2.61	0	10.08	4.21	16.54
1989-04-02	1989	SQUII		1183		1	ABL	H101090			900				WATER	NMFS_013	99.73	98.18	99.94			89.76	107.04	104.47	ng/L	203.97	0	0	13.5	17.05	0	13.68	0	2.95	0	0	1.67	0	4.66	10.55	0	0	5.99	0	0	0	9.97	0	2.91
1989-04-13	1989	GRANB		2191		1	ABL	G060392			900				WATER	NMFS_017	113.57	116.25	110.82			124.97	139.12	138.97	ng/L	84.44	21.36	11.76	11.13	28.15	0	28.61	8.11	3.95	0	0	0	17.74	4.58	0	0	2.94	5.75	3.51	0	0	6.21	4.6	18.66
1989-05-06	1989	MAINB		2534		1	ABL	H041091			900				WATER	NMFS_022	98.44	85.3	110.04			95.33	1.88	27.66	ng/L	67.91	10.37	6.84	0	9.52	0	12.58	59.69	2.89	0	0	0	45.56	3.04	0	0	0	9.89	1.26	0	0	8.09	3.42	15.42
1989-05-08	1989	MONTS		2596		1	ABL	H040191			900				WATER	NMFS_023	98.81	107.2	115.44			106.57	109.01	90.02	ng/L	60.3	15.26	10.4	4.89	21.77	3.93	18.08	33.07	4.87	1.32	1.94	2.66	23.25	6.41	2.07	0	0	5.85	5.77	1.18	0	7.9	2.23	11.88
1989-05-08	1989	BOISL		2623		1	ABL	H041791			900				WATER	NMFS_024	98.54	98.71	110.78			84.42	93.26	88.01	ng/L	26.63	11.67	10.99	7.1	29.06	0	19.34	35.42	4.83	0	5.66	3.54	32.66	0.6	0	0	4.88	9.57	4.19	0	0	8.99	5.03	16.77
1989-05-06	1989	BAINP		2558		1	ABL	H032691			900				WATER	NMFS_023	91.78	99.2	76.1			68.58	80.15	74.03	ng/L	82.24	17.85	9.07	7.52	27.53	3.34	15.17	8.33	0.36	0	2.55	2.68	14.32	2.06	5.82	0	0	5.76	0	0	0	12.12	6.33	7.92
1989-05-03	1989	CABIB		2458		1	ABL	H041091			900				WATER	NMFS_020	95.27	82.07	93.6			76.26	74.36	59.44	ng/L	144.09	24.37	12.55	0	11.16	0	0	8.85	0.94	0	0	0	24.44	5.11	0	0	0	0	0	0	0	6.29	0	0
1989-05-06	1989	ESHAB		2543		1	ABL	H041091			900				WATER	NMFS_022	101.79	88.99	110.63			93.39	5.03	23.6	ng/L	41.34	11.01	8.07	4.8	18.2	0	7.28	29.23	0.64	0	0	0	22.98	1.91	1.76	0	0	4.79	0	0	0	7.89	7.03	9.76
1989-05-03	1989	MCPHP		2478		1	ABL	H040191			900				WATER	NMFS_021	104.34	108.26	111.4			107.4	90.28	29.06	ng/L	42.25	8.67	5.14	3.74	10.84	0	8.36	25.86	4.04	1.72	1.02	2.2	11.86	9.36	4.42	0	0	0	0	1.47	0	7.89	0	5.19
1989-04-03	1989	PCHAL		1238		1	ABL	H101090			900				WATER	NMFS_014	92.08	94.91	102.42			103.81	132.62	121.17	ng/L	0	0	0	13.4	14.7	0	1.81	16.31	5.38	0	0.68	0	3.08	37.49	12.61	0	0	19.43	1.57	0	0	7.84	0	8.67
1989-05-06	1989	SQUIB		2555		1	ABL	H040291			900				WATER	NMFS_023	103.09	103.14	94.38			86.27	83.99	83.22	ng/L	14.08	9.01	0	5.14	16.61	0	7.88	4.48	5.94	0	0	0	15.08	5.58	0	0	0	5.32	0	0	0	8.59	0	9.83
[truncated: 27 more columns]
